# Supplementary material for: Seroprevalence, Dual Seropositivity, and Associated Risk Factors of BVDV and BoHV-1 in Dual-Purpose Cattle from the Colombian Eastern Plains
Source: Viruses. 2026 Jun 30;18(7):723. doi: 10.3390/v18070723 (PMC13431480; doi:10.3390/v18070723)
Supplement: Supplementary file 1 [file viruses-18-00723-s001.zip]

Archive with 1 entries (1 files):
- viruses-4346583-supplementary.pdf
